# Supplementary material for: Reliability and acceptability of six station multiple mini-interviews: past-behavioural versus situational questions in postgraduate medical admission
Source: BMC Med Educ. 2017 Mar 16;17:57. doi: 10.1186/s12909-017-0898-z (PMC5356352; doi:10.1186/s12909-017-0898-z)
Supplement: Additional file 1: — Rating rubrics. (XLSX 11 kb) [file 12909_2017_898_MOESM1_ESM.xlsx]

## Sheet: Sheet1
Additional file 1: Rating rubrics
Rubrics	Definition	Scoring
Communication skills	This candidate exhibits cooperative behaviour within the session:	5 - All A to E are seen fully.
	A. Listening carefully and actively, not interrupting the examiner,	4 - All A to C and either D or E are seen.
	and clarifying the meaning of questions asked if necessary	3 - All A to C are seen, but neither D nor E is seen.
	B. Clear messages with confidence, not talking too much or too little	2 - Two amongst A, B, and C are seen.
	C. Constructive, open-minded, and optimistic attitudes	1 - One amongst A, B, and C is seen.
	D. Using calm and steady voice tone and not talking too fast	Red Flag - None of A, B, or C is seen.
	E. Using non-verbal communications: eye contact; gestures;
	and a relaxed open stance
Strengths and Certainty	The behaviour s/he presents is true, and can be visualized clearly	5 - All A to C are seen fully.
of Answers	as if you see a movie:	4 - Two amongst A to C are seen fully.
	A. Answering every single structured probing question appropriately.	3 - Only one amongst A to C is seen fully.
	B. Providing you with concrete and specific description of his/her	2 - Two or three amongst A to C are seen weakly.
	own behaviour	1 - Only one amongst A to C is seen weakly.
	C. Realistic and flexible decision-making	Red Flag - Any of IM types is observed.
	Faking, or deceptive Impression Management (IM*) should be
	assessed as “Red Flags”: extensive image creation; image
	protection; and deceptive ingratiation
Suitability for the programme	Likelihood that this candidate fits the organisational educational	5 - S/he can work with us even now,
	ethos: raising the high quality generalist within the specialty.	being a self- directed learner with light supervision.
	S/he is trainable to pay full attention to biomedical, psychosocial,	4 - S/he will be competent early during the training.
	behavioural, and populational aspects of the patient, being	3 - S/he is tolerably trainable with full supervision.
	interested in any organ systems or any clinical problems.	2 - S/he needs strenuous effort to be competent.
		1 - You feel great difficulty to train him/her.
*IM is defined as "a process by which people attempt to influence the images others form of them during social interaction"
(Quoted from: Yoshimura H, Kitazono H, Fujitani S, et al. Past-behavioural versus situational questions in a postgraduate admissions multiple mini-interview: a reliability and acceptability comparison. BMC Med Educ. 2015;15:75. [17])
